# Supplementary material for: SUrvey of renal Biopsy registry database and Anticancer dRUg therapy in Japan (SUBARU-J study)
Source: Clin Kidney J. 2024 Nov 28;17(12):sfae327. doi: 10.1093/ckj/sfae327 (PMC11630032; doi:10.1093/ckj/sfae327)
Supplement: sfae327_Supplemental_Files [file sfae327_supplemental_files.zip]

Archive with 2 entries (2 files):
- Appendix 202409 R1.xlsx
- SUBARUJ-Suppl Tables R1_v1.xlsx
