# Supplementary material for: SUrvey of renal Biopsy registry database and Anticancer dRUg therapy in Japan (SUBARU-J study)
Source: Clin Kidney J. 2024 Nov 28;17(12):sfae327. doi: 10.1093/ckj/sfae327 (PMC11630032; doi:10.1093/ckj/sfae327)
Supplement: sfae327_Supplemental_Files [file sfae327_supplemental_files.zip › Appendix 202409 R1.xlsx]

## Sheet: Appendix S1
Member list of Onconephrology working group of the JSN
Name	Affiliation
Motoko Yanagita	Department of Nephrology, Graduate School of Medicine, Kyoto University, Kyoto, Japan
Haruna Kawano	Department of Urology, Juntendo University Graduate School of Medicine, Tokyo, Japan.
Takehiko Kawaguchi	Department of Nephrology, National Hospital Organization Chiba-Higashi National Hospital, Chiba, Japan.
Takashige Kuwabara	Department of Nephrology, Kumamoto University Graduate School of Medical Sciences, Kumamoto, Japan.
Kenichiro Koitabashi	Department of Nephrology, Inagi Municipal Hospital, Tokyo, Japan.
Naoki Sawa	Nephrology Center and Okinaka Memorial Institute for Medical Research, Toranomon Hospital, Kanagawa, Japan
Takeshi Matsubara	Department of Nephrology, Graduate School of Medicine, Kyoto University, Kyoto, Japan
Shinichi Mizuno	Department of Nephrology, Japan Community Health Care Organization Sendai Hospital, Sendai, Japan.
Takehiko Wada	Nephrology Center, Toranomon Hospital, Tokyo, Japan.

## Sheet: Appendix S2
Further acknowledgments for SUBARU-J study
Name	Facility
Mitsuihiro Sato	Japan Community Health care Organization Sendai Hospital
Naoya Fujita	Aichi Children's Health and Medical Center
Takuji Ishimoto	Aichi Medical University School of Medicine
Hiroshi Morinaga	Okayama University Graduate School of Medicine
Kei Fukami	Kurume University School of Medicine
Kaoru Sakai	Kyoto University Graduate School of Medicine
Keiichi Tamagaki	Kyoto Prefectural University of Medicine Graduate School of Medical Science
Kengo Furuichi	Kanazawa Medical University, Department of Nephrology
Toshiaki Nakano	Kyushu University Graduate School of Medical Sciences, Department of Medicine and Clinical Science
Masataka Adachi	Kumamoto University Graduate School of Medical Sciences
Keiju Hiromura	Gunma University Graduate School of Medicine
Naoki Sawa	Nephrology Center Toranomon Hospital Kajigaya
Takao Masaki	Hiroshima University Hospital
Michiko Shimada	Hirosaki University Graduate School of Medicine, Department of Cardiology and Nephrology
Tadashi Sofue	Kagawa University, Faculty of Medicine
Yoshio Terada	Kochi University, Kochi Medical School
Hiroshi Kitamura	NHO Chibahigashi National Hospital
Motoaki Miyazono	Saga University, Faculty of Medicine
Arata Osanami	Sapporo Medical University School of Medicine
Tomohiro Murata	Mie University Graduate School of Medicine
Kazunobu Ichikawa	Yamagata University School of Medicine
Shinji Kume	Shiga University of Medical Science, Department of Medicine
Daisuke Nagata	Jichi Medical University
Miyuki Takagi	Juntendo University Faculty of Medicine
Takanori Shibata	Showa University School of Medicine
Yuji Kamijo	Shinshu University School of Medicine
Ichiei Narita	Niigata University Graduate School of Medical and Dental Sciences
Yugo Shibagaki	St. Marianna University School of Medicine
Satoshi Tanaka	Shizuoka General Hospital
Hajime Nagasu	Kawasaki Medical School
Kenichiro Asano	Kurashiki Central Hospital
Takashi Morikawa	Osaka City General Hospital
Atsushi Yamauchi	Osaka Rosai Hospital
Kunihiro Yamagata	University of Tsukuba
Kenta Torigoe	Nagasaki University Graduate School of Biomedical Sciences, Department of Nephrology
Tatsuo Tsukamoto	Kitano Hospital, Tazuke Kofukai Medical Research Institute
Takeshi Kanda	Shimane University Faculty of Medicine
Yoshifumi Hamasaki	The University of Tokyo, Department of Nephrology
Mariko Miyazaki	Tohoku University Hospital
Naotake Tsuboi	Fujita Health University School of Medicine
Kazuhiko Tsuruya	Nara Medical University
Yasuyuki Shinozaki	Toyama Prefectural Central Hospital
Masayuki Iwano	University of Fukui
Kosuke Masutani	Fukuoka University
Saori Nishio	Hokkaido University Graduate School of Medicine, Department of Rheumatology, Endocrinology and Nephrology
Shoichi Maruyama	Nagoya University Graduate School of Medicine
Tetsuro Takeda	Dokkyo Medical University Saitama Medical Center
