# Supplementary material for: SUrvey of renal Biopsy registry database and Anticancer dRUg therapy in Japan (SUBARU-J study)
Source: Clin Kidney J. 2024 Nov 28;17(12):sfae327. doi: 10.1093/ckj/sfae327 (PMC11630032; doi:10.1093/ckj/sfae327)
Supplement: sfae327_Supplemental_Files [file sfae327_supplemental_files.zip › SUBARUJ-Suppl Tables R1_v1.xlsx]

## Sheet: Supple Table S1
Supplementary Table S1 : Histopathological types and their causative agents
TIN, tubulointerstitial nephritis; TMA, thrombotic microangiopathy; FSGS, focal glomerulosclerosis; IgA-N, IgA nephropathy; ATN, acute tubular necrosis; MCD, minimal change nephrotic disease; CrGN, crescentic glomerulonephritis; MPGN, membrano proliferative glomerulonephritis; AMy, amyloidosis; C3GN, C3 glomerulonephritis; DKD, diabetic kidney disease; NScl, nephrosclerosis
		Overall
		（n=135）
TIN
PD-1 inhibitor	n (%)	38 (59.4)
PD-L1 inhibitor	n (%)	4 (6.3)
ICI combination	n (%)	8 (12.5)
VEGF mAb	n (%)	2 (3.1)
PD-L1i+VEGF mAb combination	n (%)	1 (1.6)
BCR-ABL TKI	n (%)	1 (1.6)
Platinum-based	n (%)	5 (7.8)
Antimetabolites	n (%)	2 (3.1)
Alkylating agents	n (%)	1 (1.6)
Others	n (%)	2 (3.1)
TMA
PD-1 inhibitor	n (%)	1 (2.1)
VEGF mAb	n (%)	21 (43.8)
VEGFR2 mAb	n (%)	7 (14.6)
Multi-kinase TKI	n (%)	7 (14.6)
PD-L1i+VEGF mAb combination	n (%)	2 (4.2)
BCR-ABL TKI	n (%)	4 (8.3)
Antimetabolites	n (%)	6 (12.5)
FSGS
VEGF mAb	n (%)	1 (20.0)
VEGFR2 mAb	n (%)	1 (20.0)
Multi-kinase TKI	n (%)	1 (20.0)
EGFR TKI	n (%)	1 (20.0)
Platinum-based	n (%)	1 (20.0)
IgA-N
PD-1 inhibitor	n (%)	4 (100.0)
ATN
PD-L1 inhibitor	n (%)	1 (33.3)
Platinum-based	n (%)	2 (66.7)
MCD
PD-1 inhibitor	n (%)	2 (66.7)
ICI combination	n (%)	1 (33.3)
CrGN
PD-1 inhibitor	n (%)	1 (50.0)
EGFR TKI	n (%)	1 (50.0)
MPGN
ICI combination	n (%)	1 (50.0)
VEGFR2 mAb	n (%)	1 (50.0)
Amy
EGFR TKI	n (%)	1 (100.0)
C3GN
Multi-kinase TKI	n (%)	1 (100.0)
DKD
PD-L1i+VEGF mAb combination	n (%)	1 (100.0)
NScl
Aromatase inhibitor	n (%)	1 (100.0)

## Sheet: Supple Table S2
Supplementary Table S2: Histopathological types and concomitant medications
TIN, tubulointerstitial nephritis; TMA, thrombotic microangiopathy; FSGS, focal glomerulosclerosis; IgA-N, IgA nephropathy; ATN, acute tubular necrosis; MCD, minimal change disease; CrGN, crescentic glomerulonephritis; MPGN, membrano proliferative glomerulonephritis; AMy, amyloidosis; C3GN, C3 glomerulonephritis; DKD, diabetic kidney disease; NScl, nephrosclerosis; PPI, proton pump inhibitor; RAA…
		TIN		TMA		FSGS		IgA-N		ATN		MCD		CrGN		MPGN		Amy		C3GN		DKD		NScl
		（n=64）		（n=48）		（n=5）		（n=4）		（n=3）		（n=3）		（n=2）		（n=2）		（n=1）		（n=1）		（n=1）		（n=1）
PPI	n (%)	33 (51.6)		16 (33.3)		2 (40.0)		3 (75.0)		3 (100.0)		2 (66.7)		0		2 (100.0)		0		0		0		0
H2 blocker	n (%)	3 (4.7)		1 (2.1)		0		0		0		0		0		0		0		0		1 (100.0)		0
RAASi	n (%)	2 (3.1)		2 (4.2)		0		1 (25.0)		0		0		0		0		0		0		0		0
NSAIDs	n (%)	13 (20.3)		5 (10.4)		1 (20.0)		0		1 (33.3)		0		0		0		0		0		0		0
Allopurinol	n (%)	2 (3.1)		2 (4.2)		0		1 (25.0)		0		0		0		0		0		0		0		0
Antibiotics	n (%)	15 (23.4)		30 (62.5)		4 (80.0)		2 (50.0)		2 (66.7)		0		0		0		0		1 (100.0)		0		0

## Sheet: Supple Table S3
Supplementary Table S3 : Cancer prognosis among subgroups of TIN and TMA cases
TIN, tubulointerstitial nephritis; TMA, thrombotic microangiopathy; CR, complete response; PR, partial response; SD, stable disease; PD, progressive disease
TIN
		Conventional CTx		Targeted Tx		Combination
		（n=9）		（n=24）		（n=31）
Cancer prognosis
CR	n (%)	5 (55.6)		4 (16.7)		1 (3.2)
PR	n (%)	1 (11.1)		5 (20.8)		5 (16.1)
SD	n (%)	1 (11.1)		4 (16.7)		2 (6.5)
PD	n (%)	1 (11.1)		9 (37.5)		21 (67.7)
Unknown	n (%)	1 (11.1)		2 (8.3)		2 (6.5)
TMA
		Conventional CTx		Targeted Tx		Combination
		（n=6）		（n=17）		（n=25）
Cancer prognosis
CR	n (%)	1 (16.7)		3 (17.7)		3 (12.0)
PR	n (%)	1 (16.7)		5 (29.4)		3 (12.0)
SD	n (%)	1 (16.7)		3 (17.7)		3 (12.0)
PD	n (%)	2 (33.3)		6 (35.3)		14 (56.0)
Unknown	n (%)	1 (16.7)		0		2 (8.0)

## Sheet: Spple Table S4
Supplementary Table S4 : Number of subjects by causative-agent subgroups
CTx, cytotoxic agent; AAG, anti-angiogenic agent
		CTx -TMA		Others-TMA
		（n=5）		（n=7）
CTx	n (%)	5 (100.0)		0
AAG	n (%)	0		5 (71.4)
Others	n (%)	0		2 (28.6)

## Sheet: Spple Table S5
Supplementary Table S5 : Cancer prognosis in CTx-TMA and Others-TMA
		CTx -TMA		Others-TMA
		（n=5）		（n=7）
Cancer prognosis
CR	n (%)	0		2 (28.6)
PR	n (%)	1 (20.0)		1 (14.3)
SD	n (%)	1 (20.0)		2 (28.6)
PD	n (%)	2 (40.0)		2 (28.6)
Unknown	n (%)	1 (20.0)		0

## Sheet: Supple Table S6
Supplementary Table S6. Association of variables with death using Cox proportional hazards models.
	Univariate Analysis			Multivariate Analysis
Variables	HR (95% CI)	p value		HR (95% CI)	p value
Age	1.02 (1.00, 1.04)	0.135		−
Sex (Male)	1.00 (0.59, 1.69)	0.987		−
Diabetes mellitus	1.65 (0.93, 2.91)	0.086		−
Anti-hypertensive drug use	0.74 (0.43, 1.28)	0.283		−
Systolic blood pressure (mmHg)	1.00 (0.98, 1.01)	0.683		−
Metastasis of cancer	2.91 (1.32, 6.41)	0.008		2.95 (1.32, 6.56)	0.008
RAAS inhibitor use	2.29 (0.82, 6.35)	0.113		−
PPI use	2.25 (1.33, 3.80)	0.002		2.49 (1.43, 4.34)	0.001
H2 blocker use	1.03 (0.14, 7.56)	0.976		−
NSAIDs use	1.77 (0.91, 3.44)	0.09		−
Allopurinol use	2.29 (0.82, 6.35)	0.113		−
Antibiotics use	0.76 (0.44, 1.30)	0.309		−
Serum total protein (g/dL)	1.00 (1.00, 1.00)	0.315		−
Serum Alb (g/dl)	0.42 (0.29, 0.62)	0		0.42 (0.28, 0.63)	0
Serum Cr (mg/dL)	1.13 (1.02, 1.24)	0.019		1.04 (0.93, 1.16)	0.545
CRP (mg/dl)	1.05 (1.01, 1.09)	0.016		1.01 (0.96, 1.05)	0.773
HbA1c (%)	1.17 (0.93, 1.48)	0.173		−
